# Supplementary material for: First Evidence of Pharmaceutical Residues in the Cerrón Grande Reservoir, El Salvador
Source: Molecules. 2026 Jan 28;31(3):455. doi: 10.3390/molecules31030455 (PMC12898499; doi:10.3390/molecules31030455)
Supplement: Supplementary file 1 [file molecules-31-00455-s001.zip]

Archive with 1 entries (1 files):
- molecules-4079198-supplementary.pdf
